# Supplementary material for: A Cellulose-Based Dual-Crosslinked Framework with Sensitive Shape and Color Changes in Acid/Alkaline Vapors
Source: Polymers (Basel). 2024 May 30;16(11):1547. doi: 10.3390/polym16111547 (PMC11174363; doi:10.3390/polym16111547)
Supplement: Supplementary file 1 [file polymers-16-01547-s001.zip]

Archive with 1 entries (1 files):
- polymers-3001342-supplementary.pdf
